# Supplementary material for: PRAME Promotes Cervical Cancer Proliferation and Migration via Wnt/β-Catenin Pathway Regulation
Source: Cancers (Basel). 2023 Mar 16;15(6):1801. doi: 10.3390/cancers15061801 (PMC10046627; doi:10.3390/cancers15061801)
Supplement: Supplementary file 1 [file cancers-15-01801-s001.zip]

Archive with 1 entries (1 files):
- cancers-2287862-SI.pdf
